# Supplementary material for: Effects of Fermented Milk Containing Bifidobacterium animalis Subsp. lactis MN-Gup (MN-Gup) and MN-Gup-Based Synbiotics on Obesity Induced by High Fat Diet in Rats
Source: Nutrients. 2022 Jun 24;14(13):2631. doi: 10.3390/nu14132631 (PMC9268376; doi:10.3390/nu14132631)
Supplement: Supplementary file 1 [file nutrients-14-02631-s001.zip]

Archive with 1 entries (1 files):
- Supplementary Materials-the final version.pdf
